# Supplementary material for: Long-Term IGF1 Stimulation Leads to Cellular Senescence via Functional Interaction with the Thioredoxin-Interacting Protein, TXNIP
Source: Cells. 2022 Oct 17;11(20):3260. doi: 10.3390/cells11203260 (PMC9601129; doi:10.3390/cells11203260)
Supplement: Supplementary file 1 [file cells-11-03260-s001.zip]

Archive with 1 entries (1 files):
- cells-1913062-supplementary.pdf
